# Supplementary material for: Activation of MAPK signalling results in resistance to saracatinib (AZD0530) in ovarian cancer
Source: Oncotarget. 2017 Dec 20;9(4):4722–36. doi: 10.18632/oncotarget.23524 (PMC5797008; doi:10.18632/oncotarget.23524)
Supplement: Supplementary file 2 [file oncotarget-09-4722-s002.xlsx]

## Sheet: Sheet1
Entrez Gene Id	NCBI gene symbol	Entrez Gene Id	NCBI gene symbol
324	APC	5157	PDGFRL
613	BCR	5933	RBL1
857	CAV1	595	CCND1
1031	CDKN2C	754	PTTG1IP
1869	E2F1	1028	CDKN1C
2297	FOXD1	1630	DCC
3055	HCK	2195	FAT1
4163	MCC	2873	GPS1
4763	NF1	3732	CD82
5728	PTEN	4481	MSR1
472	ATM	5245	PHB
641	BLM	5934	RBL2
858	CAV2	596	BCL2
1033	CDKN3	836	CASP3
1958	EGR1	1029	CDKN2A
2313	FLI1	1647	GADD45A
3090	HIC1	2196	FAT2
4221	MEN1	2874	GPS2
4771	NF2	3814	KISS1
5888	RAD51	4616	GADD45B
545	ATR	5591	PRKDC
672	BRCA1	6041	RNASEL
999	CDH1	602	BCL3
1111	CHEK1	841	CASP8
2067	ERCC1	1030	CDKN2B
2353	FOS	1755	DMBT1
3091	HIF1A	2241	FER
4255	MGMT	2956	MSH6
4820	NKTR	4089	SMAD4
5925	RB1	4681	NBL1
580	BARD1	5727	PTCH1
675	BRCA2	6251	RSU1
1026	CDKN1A	6400	SEL1L
1540	CYLD	7048	TGFBR2
2177	FANCD2	7411	VBP1
2355	FOSL2	8061	FOSL1
3726	JUNB	8797	TNFRSF10A
4292	MLH1	9821	RB1CC1
4978	OPCML	10744	PTTG2
5931	RBBP7	11319	ECD
581	BAX	26524	LATS2
694	BTG1	51684	SUFU
1027	CDKN1B	6648	SOD2
1612	DAPK1	7157	TP53
2189	FANCG	7428	VHL
2547	XRCC6	8314	BAP1
3727	JUND	8844	KSR1
4436	MSH2	9940	DLEC1
10912	GADD45G	9540	TP53I3
11334	TUSC2	10263	CDK2AP2
27156	RTDR1	11178	LZTS1
51741	WWOX	25855	BRMS1
6764	ST5	29998	GLTSCR1
7158	TP53BP1	55294	FBXW7
7490	WT1	6868	ADAM17
8438	RAD54L	7251	TSG101
9113	LATS1	7982	ST7
10078	TSSC4	8626	TP63
11068	CYB561D2	9589	WTAP
21933	Tnfrsf10b	10395	DLC1
28316	CDH20	11186	RASSF1
51752	ERAP1	79689	STEAP4
6767	ST13	120114	FAT3
7159	TP53BP2	79728	PALB2
7507	XPA	124641	OVCA2
8535	CBX4	25900	IFFO1
9232	PTTG1	51213	LUZP4
10168	ZNF197	57110	HRASLS
11144	DMC1	6886	TAL1
22908	SACM1L	7260	TSSC1
28513	CDH19	7991	TUSC3
54879	ST7L	8743	TNFSF10
6768	ST14	9705	ST18
7161	TP73	10641	TUSC4
7520	XRCC5	11200	CHEK2
8555	CDC14B	26255	PTTG3
9537	TP53I11	51352	WIT1
10256	CNKSR1	57509	MTUS1
11145	PLA2G16	57786	RBAK
23221	RHOBTB2	84445	LZTS2
29997	GLTSCR2	286827	TRIM59
54979	HRASLS2	64061	TSPYL2
6794	STK11	84955	NUDCD1
7184	HSP90B1	338440	ANO9
7873	ARMET	79577	CDC73
8556	CDC14A	94241	TP53INP1
83937	RASSF4	140883	ZNF280B
129025	ZNF280A	84312	BRMS1L
83990	BRIP1	283455	KSR2
